# Supplementary material for: Photoresponsive Amide-Based Derivatives of Azobenzene-4,4′-Dicarboxylic Acid—Experimental and Theoretical Studies
Source: Materials (Basel). 2021 Jul 16;14(14):3995. doi: 10.3390/ma14143995 (PMC8306546; doi:10.3390/ma14143995)
Supplement: Supplementary file 1 [file materials-14-03995-s001.zip]

Archive with 1 entries (1 files):
- materials-1275605-supplementary.pdf
